# Supplementary material for: An Improved Method for the Isolation of Extrachromosomal DNA from the Pathogenic Free-Living Amoeba Naegleria fowleri
Source: Methods Protoc. 2026 Jul 7;9(4):105. doi: 10.3390/mps9040105 (PMC13398248; doi:10.3390/mps9040105)
Supplement: Supplementary file 1 [file mps-09-00105-s001.zip]

Archive with 2 entries (2 files):
- mps-4355213-supplementary Data S1.pdf
- mps-4355213-supplementary Figure S1.pdf
